# Supplementary material for: Assessment of Human SARS CoV-2-Specific T-Cell Responses Elicited In Vitro by New Computationally Designed mRNA Immunogens (COVARNA)
Source: Vaccines (Basel). 2023 Dec 22;12(1):15. doi: 10.3390/vaccines12010015 (PMC10820377; doi:10.3390/vaccines12010015)
Supplement: Supplementary file 1 [file vaccines-12-00015-s001.zip]

Archive with 1 entries (1 files):
- vaccines-2737485-supplementary.pptx
